# Supplementary material for: Genome-Wide Identification and Expression Profiling of Glutathione S-Transferase Gene Family in Foxtail Millet (Setaria italica L.)
Source: Plants (Basel). 2023 Mar 2;12(5):1138. doi: 10.3390/plants12051138 (PMC10005783; doi:10.3390/plants12051138)
Supplement: Supplementary file 1 [file plants-12-01138-s001.zip]

Archive with 10 entries (10 files):
- Figure S1. Conserved domain of foxtail millet GSTs.pdf
- Figure S2. Collinearity analysis of GSTs in Setaria italica and Arabidopsis thaliana.pdf
- Figure S3. The putative motifs of SiGST proteins in foxtail millet.pdf
- Figure S4. Predicted cis-acting elements in SiGST promoter of foxtail millet.pdf
- Table S1. GST protein sequences of foxtail millet and A. thaliana were used to construct the phylogenetic tree.xlsx
- Table S2. The detailed information of 73 SiGST genes.xls
- Table S3. The distributions of SiGST class members on foxtail millet chromosomes..xlsx
- Table S4. Putative cis-acting elements identified in the promoter regions of SiGSTs..xlsx
- Table S5. The expression levels (FPKM value) of SiGST genes involved in 21 tissues.xlsx
- Table S6. Primers used for qPCR.xlsx
