# Supplementary material for: Genome-Wide Identification and Expression Profiling of Glutathione S-Transferase Gene Family in Foxtail Millet (Setaria italica L.)
Source: Plants (Basel). 2023 Mar 2;12(5):1138. doi: 10.3390/plants12051138 (PMC10005783; doi:10.3390/plants12051138)
Supplement: Supplementary file 1 [file plants-12-01138-s001.zip › Table S2. The detailed information of 73 SiGST genes.xls]

## Sheet: Sheet1
Table S2. The detailed information of 73 SiGST genes.
No.	Gene Name	Sequence ID	Number of Amino Acid	Molecular Weight	Theoretical pI	Instability Index	Aliphatic Index	Grand Average of Hydropathicity
1	SiDHAR1	KQL13331	213	23418.9	5.89	24.92	90.19	-0.171
2	SiDHAR2	KQL13332	217	23833.4	5.89	23.76	92.58	-0.144
3	SiGSTF01	KQL13059	221	24404	5.99	37.67	95.43	0.008
4	SiGSTF02	KQL13060	226	24919.6	5.5	39.49	93.76	-0.063
5	SiGSTF03	KQL13061	220	24582.3	5.87	41.52	90.95	0.015
6	SiGSTF04	KQL13062	221	24541.2	6.06	44.1	94.52	-0.077
7	SiGSTF05	KQL13063	182	20177.5	5.97	44.01	102.97	0.129
8	SiGSTF06	KQL05170	190	21339.7	6.05	39.05	86.32	-0.142
9	SiGSTF07	KQL05178	222	24793.7	5.89	43.96	92.66	-0.059
10	SiGSTF08	KQL05184	222	25257.2	6.8	42.1	80.9	-0.133
11	SiGSTF09	KQL05197	218	24752.6	7.06	34.84	82.75	-0.221
12	SiGSTF10	KQL05199	215	23613.2	5.7	41.36	93.44	-0.014
13	SiGSTF11	KQL07103	212	23635.4	5.58	29.88	93.44	-0.028
14	SiGSTF12	KQL07104	212	23635.4	5.58	29.88	93.44	-0.028
15	SiGSTF13	KQL08488	219	24184.9	5.97	35.73	96.26	-0.097
16	SiGSTF14	KQK90111	240	27299	7.03	59.52	78.92	-0.542
17	SiGSTF15	KQK92699	224	24762.4	6.11	50.21	85.4	-0.152
18	SiGSTF16	KQK92700	226	25742.2	6.76	29.49	84.16	-0.458
19	SiGSTF17	KQK92701	225	25651.2	6.8	36.82	78.04	-0.482
20	SiGSTF18	KQK92702	320	36490.2	7.85	51.44	59.81	-1.085
21	SiGSTL1	KQL27321	265	28587.7	4.74	42.48	89.25	-0.035
22	SiGSTL2	KQL27322	297	32104.7	4.75	42.58	91.11	-0.025
23	SiGSTL3	KQL27323	269	29114.3	4.79	42.28	89.37	-0.064
24	SiGSTL4	KQK91394	243	26960.9	5.28	36.23	98.44	-0.089
25	SiGSTL5	KQK91395	297	33308	8.49	60.81	84.48	-0.365
26	SiGSTL6	KQK91396	245	27895.7	5.55	53.47	88	-0.419
27	SiGSTU01	KQL22450	231	26504.3	5.66	58.19	76.88	-0.242
28	SiGSTU02	KQL22451	262	30046.1	6.42	44.86	69.58	-0.542
29	SiGSTU03	KQL22453	224	25796	6.84	28.87	95.8	-0.173
30	SiGSTU04	KQL24169	225	25427.2	5.51	43.58	91.56	-0.24
31	SiGSTU05	KQL24893	222	25019.8	5.37	26.64	93.6	-0.139
32	SiGSTU06	KQL15479	269	29055.1	4.98	34.51	100.97	0.086
33	SiGSTU07	KQL05479	243	25687.4	5.29	28.57	97	0.091
34	SiGSTU08	KQL05524	238	24966.5	5.14	32.1	97.02	0.185
35	SiGSTU09	KQL06523	238	25945.8	6.33	31.5	95.55	0.084
36	SiGSTU10	KQL06524	234	26002.8	5.88	31.48	90.13	-0.063
37	SiGSTU11	KQL08605	230	25473.4	5.27	51.68	104.3	0.001
38	SiGSTU12	KQL08612	232	25612.5	6.08	44.11	97.2	-0.096
39	SiGSTU13	KQL08613	230	26115	5.91	50.21	91.22	-0.143
40	SiGSTU14	KQL08614	225	25248.1	5.29	41.14	94.53	-0.148
41	SiGSTU15	KQL08615	228	26068	4.97	43.79	93.64	-0.102
42	SiGSTU16	KQL08616	230	25930.9	5.22	31.4	92.04	-0.123
43	SiGSTU17	KQL08617	248	27892.2	5.57	38.48	89.64	-0.193
44	SiGSTU18	KQL08618	226	25515.5	6	48.84	87.21	-0.227
45	SiGSTU19	KQL08619	228	25315	5.34	40.32	90.7	-0.117
46	SiGSTU20	KQK93313	231	26709.9	5.51	42.85	97.45	-0.306
47	SiGSTU21	KQL11621	225	25569.2	5.42	42.44	87.6	-0.267
48	SiGSTU22	KQL11747	241	26682.6	5.9	45.86	93.2	-0.046
49	SiGSTU23	KQK86785	234	26737.6	5.27	46.8	80.51	-0.428
50	SiGSTU24	KQK86786	234	25286.7	5.45	52.35	81.03	-0.156
51	SiGSTU25	KQK87951	232	24818.8	5.74	39.55	94.22	0.162
52	SiGSTU26	KQK90196	231	25065.8	5	27.92	101.73	0.11
53	SiGSTU27	KQK90197	225	24666.3	5.15	30.64	92.8	0.059
54	SiGSTU28	KQK90198	226	24750.5	5.47	25.59	99.69	0.069
55	SiGSTU29	KQK90199	226	24944.8	5.28	34.63	95.88	0.069
56	SiGSTU30	KQK90200	226	24750.5	5.47	25.59	99.69	0.069
57	SiGSTU31	KQK90201	235	25922.1	5.58	30.35	100.47	0.177
58	SiGSTU32	KQK90202	229	25282.3	5.42	35.27	98.03	0.095
59	SiGSTU33	KQK90203	234	25824.7	5.37	32.7	102.91	0.025
60	SiGSTU34	KQK90204	231	25233	5.33	31.6	97.19	0.01
61	SiGSTU35	KQK90205	237	25851.5	4.99	32.75	94.73	-0.028
62	SiGSTU36	KQK90206	228	24947.6	5.68	28.89	95.48	-0.051
63	SiGSTU37	KQK90207	235	25757.5	5.51	28.7	95.96	-0.048
64	SiGSTU38	KQK90208	234	25256.1	4.89	40.57	97.26	0.102
65	SiGSTU39	KQK90210	231	25756.8	6.92	27.86	94.68	-0.084
66	SiGSTU40	KQK90211	237	25842.7	5.25	28.78	94.35	-0.079
67	SiGSTU41	KQK90212	234	26003	6.15	29.92	93.76	-0.066
68	SiGSTU42	KQK90213	234	25671.3	5.45	28.86	93.5	-0.068
69	SiGSTU43	KQK90214	232	25263.9	5.03	39.55	89.22	-0.148
70	SiGSTU44	KQK90218	255	27821	5.99	37.2	104.04	0.041
71	SiGSTZ	KQL13729	211	23663.4	5.46	47.15	103.55	-0.02
72	SiMGST	KQL05650	318	35299.2	8.66	49	84.78	-0.292
73	SiTCHQD	KQK97320	265	31195.2	9.05	35.46	86.83	-0.357
