# Supplementary material for: Genome-Wide Identification and Expression Profiling of Glutathione S-Transferase Gene Family in Foxtail Millet (Setaria italica L.)
Source: Plants (Basel). 2023 Mar 2;12(5):1138. doi: 10.3390/plants12051138 (PMC10005783; doi:10.3390/plants12051138)
Supplement: Supplementary file 1 [file plants-12-01138-s001.zip › Table S3. The distributions of SiGST class members on foxtail millet chromosomes..xlsx]

## Sheet: Sheet1
Table S3. The distributions of SiGST class members on foxtail millet chromosomes.
Class	Total number	Chromosome
Tau	44	II, III, IV, V, VIII, IX
Phi	18	III, V, IX
Theta	0
Lambde	6	II, IX
Zeta	1	III
TCHQD	1	VII
MGST	1	V
DHAR	2	III
