# Supplementary material for: Genome-Wide Identification and Expression Profiling of Glutathione S-Transferase Gene Family in Foxtail Millet (Setaria italica L.)
Source: Plants (Basel). 2023 Mar 2;12(5):1138. doi: 10.3390/plants12051138 (PMC10005783; doi:10.3390/plants12051138)
Supplement: Supplementary file 1 [file plants-12-01138-s001.zip › Table S4. Putative cis-acting elements identified in the promoter regions of SiGSTs..xlsx]

## Sheet: Sheet1
Table S4. Putative cis-acting elements identified in the promoter regions of SiGSTs.
Gene Name	Sequence ID	Auxin responsiveness	Cell cycle regulation	Defense and stress responsiveness	Light responsiveness	Low-temperature responsiveness	Phytochrome down-regulation expression	Salicylic acid responsiveness	Abscisic acid responsiveness	Circadian control	Seed-specific regulation	MeJA-responsiveness	Zein metabolism regulation	Meristem expression	Root specific	Endosperm expression	Anaerobic induction	Gibberellin-responsive	MYB binding site involved in drought-inducibility	MYBHv1 binding site	MYB binding site involved in light responsiveness	The number of the cis-acting elements
SiGSTF01	KQL13059			*	*(5)							*(6)							*(2)	*	*	16
SiGSTF02	KQL13060				*(4)	*						*(4)		*(2)			*(2)		*	*		15
SiGSTF03	KQL13061				*(10)				*(4)		*(2)	*(8)	*(2)				*				*(3)	30
SiGSTF04	KQL13062				*(6)				*	*		*(6)	*					*	*(2)		*	19
SiGSTF05	KQL13063				*(8)				*	*		*(6)	*					*	*		*	20
SiGSTF06	KQL05170	*(2)		*	*(8)	*			*(2)			*(2)	*	*			*		*	*(3)		23
SiGSTF07	KQL05178	*		*(2)	*(22)			*	*(7)	*		*(6)					*					41
SiGSTF08	KQL05184	*(2)			*(8)			*	*(2)			*(2)						*	*	*	*(2)	20
SiGSTF09	KQL05197				*(14)			*(3)	*(6)		*	*(8)		*			*		*(3)			37
SiGSTF10	KQL05199	*			*(10)	*(4)			*(2)	*		*(2)	*(2)	*			*(3)	*	*(2)	*	*	31
SiGSTF11	KQL07103	*(3)			*(8)				*(6)			*(8)	*	*(2)			*(2)		*	*		32
SiGSTF12	KQL07104	*(5)			*(6)				*(6)			*(8)	*	*(2)			*(2)		*	*		32
SiGSTF13	KQL08488	*(2)			*(14)	*	*		*(8)	*	*	*(6)	*	*	*		*(2)	*(2)	*(3)	*		45
SiGSTF14	KQK90111	*			*(13)	*			*(4)			*(4)		*	*			*		*(2)		28
SiGSTF15	KQK92699	*			*(17)				*(2)				*			*		*(2)	*		*	26
SiGSTF16	KQK92700	*			*(13)				*(8)			*(4)	*	*(3)			*(2)	*(2)	*(2)	*	*	38
SiGSTF17	KQK92701			*	*(9)			*(2)	*(3)		*	*(4)						*	*(2)			23
SiGSTF18	KQK92702				*(9)				*(4)			*(4)		*(2)			*(3)		*			23
SiGSTU01	KQL22450	*(6)			*(12)			*	*(7)		*	*(4)		*			*			*	*	35
SiGSTU02	KQL22451	*(2)		*	*(14)				*(3)			*(11)		*			*(2)	*(2)	*	*		38
SiGSTU03	KQL22453	*(2)			*(10)	*		*	*(2)							*		*				18
SiGSTU04	KQL24169				*(14)				*(4)			*(4)		*			*			*	*	26
SiGSTU05	KQL24893				*(14)				*			*(2)	*	*		*(2)		*(3)	*(2)	*	*	28
SiGSTU06	KQL15479				*(11)			*	*(5)			*(8)					*	*	*			29
SiGSTU07	KQL05479	*			*(4)				*				*(2)	*			*(3)					12
SiGSTU08	KQL05524	*			*(9)				*(2)			*(2)	*(2)	*		*		*(3)	*(2)		*	24
SiGSTU09	KQL06523	*			*(8)				*(4)			*(6)							*(5)		*	26
SiGSTU10	KQL06524	*(2)			*(10)				*(4)			*(12)		*				*	*(2)			32
SiGSTU11	KQL08605	*(2)			*(10)				*(3)	*	*	*(6)	*(2)					*	*			27
SiGSTU12	KQL08612		*	*	*(12)	*(2)			*(5)		*	*(2)	*	*			*(2)	*	*	*	*	32
SiGSTU13	KQL08613	*		*	*(7)				*			*(8)	*				*		*(2)	*		23
SiGSTU14	KQL08614	*		*	*(11)			*	*(3)	*		*(2)						*			*(2)	23
SiGSTU15	KQL08615	*		*	*(11)			*	*(3)	*		*(2)					*	*			*(2)	24
SiGSTU16	KQL08616				*(11)	*			*(5)			*(2)					*	*	*(2)		*	24
SiGSTU17	KQL08617				*(12)	*			*(4)		*	*(2)						*	*(2)		*	24
SiGSTU18	KQL08618	*			*(7)				*(3)			*(6)	*		*		*					20
SiGSTU19	KQL08619	*(2)			*(9)				*(4)		*(2)	*(2)	*(2)								*	22
SiGSTU20	KQK93313	*			*(16)	*			*(5)			*(4)					*(4)	*				33
SiGSTU21	KQL11621	*			*(18)				*(9)	*(2)		*(14)	*(2)				*(2)		*(2)			50
SiGSTU22	KQL11747	*(2)			*(9)	*					*	*(10)	*				*		*			27
SiGSTU23	KQK86785	*			*(12)				*(4)			*(8)				*	*(2)	*		*		30
SiGSTU24	KQK86786	*			*(11)	*			*(7)			*(13)	*				*(2)		*(2)			38
SiGSTU25	KQK87951	*(2)			*(14)				*(8)		*	*(6)	*				*(2)	*(2)			*	37
SiGSTU26	KQK90196	*(2)			*(9)	*		*(2)	*(6)			*(8)		*			*(6)	*(2)				37
SiGSTU27	KQK90197				*(11)	*			*(4)			*(6)	*(2)	*			*(3)	*(2)	*			31
SiGSTU28	KQK90198	*			*(9)	*(2)			*(4)		*(2)	*(6)		*			*	*			*	28
SiGSTU29	KQK90199				*(12)			*	*(3)			*(6)	*(3)	*			*(3)					31
SiGSTU30	KQK90200	*			*(15)	*			*(5)			*(4)		*			*	*	*			30
SiGSTU31	KQK90201			*	*(12)			*	*(4)		*	*(8)	*			*	*(4)					33
SiGSTU32	KQK90202	*			*(14)	*			*(5)			*(4)					*	*	*	*		29
SiGSTU33	KQK90203				*												*(2)					3
SiGSTU34	KQK90204																					0
SiGSTU35	KQK90205																					0
SiGSTU36	KQK90206				*(5)	*(4)		*	*(6)			*(2)					*(4)		*(2)	*	*(2)	27
SiGSTU37	KQK90207		*		*(7)	*(4)		*	*(6)			*(2)					*(4)		*(2)	*	*(2)	30
SiGSTU38	KQK90208				*(4)				*(2)			*(4)		*					*	*		13
SiGSTU39	KQK90210													*(2)								2
SiGSTU40	KQK90211																					0
SiGSTU41	KQK90212																					0
SiGSTU42	KQK90213	*(2)			*(10)				*			*(4)	*	*(4)			*(3)	*(2)				27
SiGSTU43	KQK90214	*			*(10)			*(2)	*(2)			*(8)	*				*(2)	*	*			28
SiGSTU44	KQK90218				*(5)	*			*			*(6)		*			*(4)	*(2)				20
SiGSTL1	KQL27321				*(7)			*	*(3)			*(4)	*(2)				*(2)		*	*		21
SiGSTL2	KQL27322				*(7)			*	*(3)			*(4)	*(2)				*(2)		*	*		21
SiGSTL3	KQL27323				*(7)			*	*(3)			*(4)	*(2)				*(2)		*	*		21
SiGSTL4	KQK91394	*			*(15)	*			*(4)			*(8)	*(2)				*(4)	*(2)	*	*		39
SiGSTL5	KQK91395	*(3)			*(8)			*(2)	*(7)			*(10)	*(3)	*				*	*(2)			37
SiGSTL6	KQK91396	*			*(8)			*(2)	*(7)			*(14)	*(3)	*			*	*	*			39
SiDHAR1	KQL13331				*(9)				*			*(2)		*	*					*		15
SiDHAR2	KQL13332				*(9)				*			*(2)		*	*					*		15
SiGSTZ	KQL13729				*(6)				*(2)	*				*			*(2)	*	*			14
SiMGST	KQL05650	*			*(8)				*(3)				*			*	*(4)	*				19
SiTCHQD	KQK97320	*(2)			*(16)	*			*(5)			*(10)	*	*			*(4)	*	*(2)	*		41
* Represents the presence of the cis-acting element.
( ) The number in parentheses represents the number of cis-acting elements containing the cis-acting element.
