# Supplementary material for: Genome-Wide Identification and Expression Profiling of Glutathione S-Transferase Gene Family in Foxtail Millet (Setaria italica L.)
Source: Plants (Basel). 2023 Mar 2;12(5):1138. doi: 10.3390/plants12051138 (PMC10005783; doi:10.3390/plants12051138)
Supplement: Supplementary file 1 [file plants-12-01138-s001.zip › Table S5. The expression levels (FPKM value) of SiGST genes involved in 21 tissues.xlsx]

## Sheet: Sheet2
Table S5. The expression levels (FPKM value) of SiGST genes involved in 21 tissues.
Gene Name	Sequence ID	Plant_one-tip-two-leaf	Leaf-top-2-3_2-days-after-heading	Flag-leaf_filling-stage	Flag-leaf-sheath_filling-stage	Leaf-top-foruth_filling-stage	Leaf-sheath-top-foruth_filling-stage	Leaf-veins_S3	Mesophyll_S3	Root_Filling-stage	Stem-top-second_Filling-stage	Neck-panicle-internodes_Filling-stage	Panicle_Primary-panicle-branch-differentiation-stage	Panicle_Third-panicle-branch-differentiation-stage	Immature-spikelet_S2	Immature-spikelet_S4	Immature-seed_S1	Immature-seed_S2	Immature-seed_S3	Immature-seed_S4	Immature-seed_S5	Germinated-seeds_3-days
>SiGSTF01	>KQL13059	16.9966	66.8821	21.8896	37.5198	40.3326	37.5391	22.6765	25.8783	123.757	27.184	38.2362	8.89455	9.97991	11.1791	7.57829	15.4903	22.137	23.01	16.7501	12.7063	24.1906
>SiGSTF03	>KQL13061	14.0323	236.088	93.0796	88.2522	84.7158	36.1126	77.6914	88.0507	14.9065	16.6293	49.4662	1.19736	1.82085	12.0116	10.9126	4.85125	3.20612	3.32894	4.01439	1.41008	4.31237
>SiGSTF04	>KQL13062	15.3205	92.3306	88.0951	118.756	66.4861	110.516	65.9202	84.9825	183.454	29.4877	41.7768	10.8042	15.0853	46.0495	47.4297	39.4704	106.469	27.4286	55.1952	37.8319	190.368
>SiGSTF07	>KQL05178	5.07389	4.6163	1.09543	5.55533	1.29659	2.2414	0.492849	0.511253	9.52407	1.23705	1.10473	3.85483	0.535449	2.06661	2.19495	0.788585	0.490837	0.822019	1.22674	0.332431	5.49856
>SiGSTF11	>KQL07103	372.525	692.658	206.424	491.231	127.066	209.244	192.796	159.275	890.848	232.621	174.549	1383.63	1407.56	127.565	122.314	176.678	298.176	103.658	219.517	136.062	1030.1
>SiGSTF12	>KQL07104	372.525	692.658	206.424	491.231	127.066	209.244	192.796	159.275	890.848	232.621	174.549	1383.63	1407.56	127.565	122.314	176.678	298.176	103.658	219.517	136.062	1030.1
>SiGSTF13	>KQL08488	971.231	152.51	1064.6	1046.88	554.733	579.191	768.474	650.548	341.555	477.964	668.998	254.787	496.081	156.948	257.084	86.0505	151.934	65.0314	145.462	236.446	1248.27
>SiGSTU23	>KQK86785	226.162	96.7872	20.7906	23.5051	15.7424	95.5786	46.7981	57.4657	65.1929	86.3895	59.7622	25.0934	28.4338	12.7138	34.7876	15.2453	12.7603	15.8146	73.2067	1808.85	190.729
>SiGSTU24	>KQK86786	71.077	27.6589	28.0444	23.8471	27.307	49.5731	36.3144	35.1158	51.0023	31.4011	48.0709	7.21902	6.71761	11.0913	1.93625	7.24238	5.44768	7.57755	0.854497	7.95075	18.2295
>SiGSTU25	>KQK87951	1.53837	0.574426	0.27733	1.8532	0.102476	0	0.29911	0	5.86231	0.415736	0.223168	0	0.172459	0.933165	0.81261	3.64819	2.4183	4.98534	1.7043	2.88606	4.45979
>SiGSTF14	>KQK90111	4.95947	0.0371854	0.0138098	0.110046	0.0332939	0.0638575	0.12047	0	0.764503	0.822709	0.388635	29.1215	28.5757	0.0294647	0	0	0.0865684	0.0724419	0	0	5.0903
>SiGSTU34	>KQK90204	3.62619	2.71108	2.28943	20.9016	2.73545	8.64377	2.14689	2.10474	64.5454	3.32769	3.4574	0.603888	0.454605	0.472257	2.42637	0.239456	0.185217	0.437674	1.73587	0.702736	6.93942
>SiGSTU37	>KQK90207	2.98657	0.904897	0.372118	2.10126	0.903857	0.676644	0.182551	0.290734	62.1308	0.107569	0.0651145	0.0702718	0.0220395	0.105388	0.804083	0.0159842	0.191003	0.205691	2.27373	2.54157	2.80306
>SiGSTU38	>KQK90208	1.64091	2.23315	0.579916	5.49537	1.03329	1.31806	0.630922	0.429148	22.8683	0.626154	2.13308	1.06996	0.620998	0.436224	1.08448	0.223869	2.2609	0.517417	2.6521	1.3527	3.53049
>SiGSTU40	>KQK90211	2.51182	0.0725024	0	0.0327472	0	0	0	0	69.8601	0	0.0592911	0.0328137	0.0748918	7.47206	12.2912	4.23876	48.2305	15.6764	14.479	22.9352	31.7003
>SiGSTU42	>KQK90213	9.56704	10.1545	2.17636	9.83444	2.74968	5.58513	1.67074	1.69391	4.70091	0.248563	2.51138	0.152183	0.352495	1.04363	0.481697	1.05515	0.688431	0.910083	0.865781	0.522853	4.08109
>SiGSTF15	>KQK92699	129.691	37.5642	97.6022	84.8369	103.009	78.7255	73.7938	72.9034	35.0775	74.5093	64.4575	67.5652	62.0433	32.1317	35.5964	34.9962	138.272	53.2393	72.5778	73.8999	98.7233
>SiGSTF16	>KQK92700	13.5021	0	0	0.075879	0.0363978	0	0.0777641	0.095633	0.516521	0.122386	0	58.8185	61.5954	0.0489486	0.0143301	0	0	0.0884707	0	0	21.4436
>SiGSTF17	>KQK92701	25.0066	0.0132097	0.034572	0.0570883	0.091064	0	0	0.32944	1.74433	1.59351	0.469272	301.216	342.449	0.234364	0.462315	0.454842	2.33424	1.40906	0.600046	0.146443	40.5462
>SiGSTF18	>KQK92702	54.7159	0.256719	0.452424	0.28693	0.303126	0.72002	0.995099	0.681865	5.58577	6.10039	5.86208	322.807	388.104	4.37779	6.8066	3.75764	9.77348	7.83478	2.37711	0.711756	55.3893
>SiGSTU01	>KQL22450	1.67784	0.599516	0	9.13027	0.133599	2.86161	0.389613	0.129327	70.7069	6.51651	0.993494	2.025	2.45291	0.139441	1.19628	0.0984431	0.251585	0.0187598	1.5163	0.153497	0.785913
>SiGSTU05	>KQL24893	20.2664	32.6625	175.64	91.8826	209.944	113.972	80.3033	127.37	24.6405	75.7321	66.6887	4.9049	5.91729	8.97947	23.9287	9.88206	14.1658	8.83162	36.3699	110.183	22.1505
>SiGSTU06	>KQL15479	55.1539	0.0305034	0.141811	0.544334	0.137453	0.422011	0.114808	0.0593928	1.06553	3.9183	0.0419307	840.818	958.164	73.1032	122.98	42.2003	154.625	64.8408	103.737	78.5622	71.4585
>SiGSTU07	>KQL05479	2.94761	2.72007	3.39943	8.52646	2.93642	5.40234	2.24795	1.61943	29.6989	19.2724	9.01311	3.12688	3.28333	0.73236	0.709862	0.799861	0.617193	0.876118	0.406064	0.350334	1.21395
>SiGSTU08	>KQL05524	147.772	7.28738	25.3272	25.6724	18.158	18.5195	14.8708	15.3226	0	8.61973	9.56373	5.2669	7.24872	0.266245	1.31946	0.191755	0.260916	0.210867	2.02719	6.28912	29.8983
>SiGSTU12	>KQL08612	17.5826	10.5234	43.9215	45.5742	69.9702	24.4362	25.5888	42.7172	128.583	9.63243	12.8821	4.49258	3.19474	3.94444	4.51446	1.40565	2.14895	0.955466	2.38525	3.78849	31.5018
>SiGSTU13	>KQL08613	11.8201	11.4441	24.3346	26.0759	23.3719	8.79059	10.6905	11.9926	37.3727	16.7641	15.3839	0.520308	0.71864	0.779971	0.717878	0.8133	0	0.137462	0.87422	0.0697371	10.3522
>SiGSTU14	>KQL08614	6.11125	8.48431	27.2072	29.0319	40.2104	9.45207	15.1359	29.5088	33.6424	4.92828	8.78985	0.563217	0.317902	0.804836	1.11172	0.285197	0.780007	0.320323	3.97916	4.30961	6.89794
>SiGSTU15	>KQL08615	7.53017	2.05194	0.236821	1.36708	0.713974	0.393614	0.0647111	0.217089	180.618	0.140885	0.355553	4.8389	3.74283	2.3962	1.66285	0.0139565	0	0	0.223109	0.233673	8.12333
>SiGSTU16	>KQL08616	50.6116	14.925	23.911	57.655	40.7676	27.2661	19.2667	20.3241	36.0608	16.2913	28.521	5.15651	3.40161	5.3358	9.01304	2.91897	25.895	5.91018	16.3665	60.6235	84.2236
>SiGSTU17	>KQL08617	7.5744	8.2168	18.0791	28.1502	24.5198	21.537	12.924	13.4311	28.1395	9.9257	13.4047	0.458892	0.33252	1.29151	3.22633	1.75791	4.76627	1.8465	6.8055	42.1734	10.8674
>SiGSTU18	>KQL08618	4.17917	0.588869	3.20736	5.47789	2.16652	6.22408	1.88777	0.701782	98.0756	0.333203	0.764291	0.0991002	0.0629168	0.0896988	0.0741825	0.182468	0.185201	0.453319	0.821634	1.40989	3.48745
>SiGSTU19	>KQL08619	15.6763	16.6977	107.904	87.7454	167.8	159.477	51.8673	94.5528	231.584	3.17619	12.2834	0.342741	0.327609	4.7012	13.679	6.68951	44.6831	11.7314	24.9888	54.4123	12.4424
>SiGSTU20	>KQK93313	2.52646	113.845	67.036	68.9278	70.6883	21.3575	33.1466	55.1824	6.45338	13.3291	32.3315	3.06103	0.445284	0.482944	2.00002	1.90556	2.71913	0.628951	1.08638	0.396345	2.34458
>SiGSTU43	>KQK90214	8.53734	6.97004	3.24951	3.31224	2.15446	0.43688	0.600943	1.24767	83.7412	0.153168	1.57318	0.109274	0.398368	0.38691	1.00401	1.72752	1.86984	0.586209	5.54353	15.5683	62.6263
>SiGSTU44	>KQK90218	3.71133	2.79144	0.318003	2.24598	0.126385	2.46657	0.324504	0.181898	52.7621	1.54317	1.57526	0.040787	0.124433	1.54366	9.37558	0.814263	7.59078	3.06651	15.2391	52.2224	18.8168
>SiGSTL4	>KQK91394	0.263304	0	0	0	0	0	0	0	3.7552	0.090869	0	0	0	0	0.0264555	0.0410392	0	0.0485305	0	0.232513	0
