# Supplementary material for: Genome-Wide Identification and Expression Profiling of Glutathione S-Transferase Gene Family in Foxtail Millet (Setaria italica L.)
Source: Plants (Basel). 2023 Mar 2;12(5):1138. doi: 10.3390/plants12051138 (PMC10005783; doi:10.3390/plants12051138)
Supplement: Supplementary file 1 [file plants-12-01138-s001.zip › Table S6. Primers used for qPCR.xlsx]

## Sheet: Sheet1
Table S6. Primers used for qPCR
Gene name	Sequence ID	Forward primer (5'-3')	Reverse primer (5'-3')
SiGSTF03	>KQL13061	CTTCGCCGACCTCAGCCACT	TCCTCCCACCACGCCTTGAC
SiGSTF07	>KQL05178	AGCACCTCGCTAGAAACCCG	GGACTCCACCTCCACCCACA
SiGSTF11	>KQL07103	AGGCAATCTCGTGGAGTCAG	AACAAGCACAGGGTGGCAGA
SiGSTF12	>KQL07104	GATCGTGCCCATCAACTTCG	GATTGCCTTCCTTCAACAGC
SiGSTF14	>KQK90111	CGTCCTGACCTGCCTGTTCG	TGTACTTGTCCGCGATGTGGC
SiGSTF15	>KQK92699	CCGTGGTTGAGCAGAATGAA	TTGGGCAAGTGAACAAGGTC
SiGSTF16	>KQK92700	GGCATCAATAGAACAGTGGC	CGAGGACCTGCTTCAGTTTA
SiGSTU01	>KQL22450	TCGCCTTCGTGCCCTTCTCG	GCACCTCCTAACCCACCGTAA
SiGSTU05	>KQL24893	CGCAGCAGTGCCTCAAGACC	GCGAACCACCCGACGACGAT
SiGSTU07	>KQL05479	AGCACCTCGCTAGAAACCCG	GGACTCCACCTCCACCCACA
SiGSTU13	>KQL08613	GCCGAGTCGCTCGTCATCGT	GGTTCTCCTTGGCCTCCTTCA
SiGSTU14	>KQL08614	CTCCTGCCGACCGATCCCTA	TCTCCTTCGCCTCCTTCACG
SiGSTU15	>KQL08615	CAGAAGGGAATAACGAAAGAGG	CTGGCGTATAGCAGGGAACT
SiGSTU16	>KQL08616	CAGCGTGATCCAGGAGGTGA	CATTGCGTTGACGGCAGTTT
SiGSTU17	>KQL08617	GTTTCTGGGCCGACTTCATC	AGGGTGCTCGTCCTCCTTCA
SiGSTU20	>KQK93313	CATCGCAGAGTCAGAGGTCA	CAAAGAATCGCTTCCCATCA
SiGSTU23	>KQK86785	ACAGGACCTGAGCAACAAGAGC	TGATGAGGGACTCGCAGACG
SiGSTU24	>KQK86786	GTTCGCGGCGTGGTTCCTCA	GCATCCACCGCCTGTACTCCTG
SiGSTU42	>KQK90213	CTTCTTCGGAGGCGACAGCG	GCGTCAAAGAGCCTGAAACCA
SiGSTU43	>KQK90214	GGGTGCGAGCAAATGAAGAG	TGCCGAACTCGATCAACCTG
SiGSTU44	>KQK90218	GAGGAGGTGGTGGGCAGGAA	GTCGGCCGGGAGGATGGCCGGCGCG
SiActin	SETIT_026509mg	CGCATATGTGGCTCTTGACT	GGGCACCTAAATCTCTCTGC
